# Supplementary material for: Hypothermic Ventricular Fibrillation in Redo Minimally Invasive Mitral Valve Surgery: A Promising Solution for a Surgical Challenge
Source: J Clin Med. 2024 Jul 22;13(14):4269. doi: 10.3390/jcm13144269 (PMC11277611; doi:10.3390/jcm13144269)
Supplement: Supplementary file 1 [file jcm-13-04269-s001.zip]

Archive with 1 entries (1 files):
- jcm-3071626-supplementary.pdf
